# Supplementary material for: Pathogens Spillover from Honey Bees to Other Arthropods
Source: Pathogens. 2021 Aug 17;10(8):1044. doi: 10.3390/pathogens10081044 (PMC8400633; doi:10.3390/pathogens10081044)
Supplement: Supplementary file 1 [file pathogens-10-01044-s001.zip]

Archive with 1 entries (1 files):
- pathogens-1314272-supplementary.pdf
